# Supplementary material for: Dissection of the Fgf8 regulatory landscape by in vivo CRISPR-editing reveals extensive intra- and inter-enhancer redundancy
Source: Nat Commun. 2021 Jan 19;12:439. doi: 10.1038/s41467-020-20714-y (PMC7815712; doi:10.1038/s41467-020-20714-y)
Supplement: Supplementary file 9 — Source data [file 41467_2020_20714_MOESM9_ESM.xlsx]

## Sheet: Figure 3i
Figure 3i
		Fgf8+/+											Fgf8null/+
	fgf8 2531/2532	1.37027	1.19755	0.862153	1.28687	1.328	1.29231	1.32092	1.35466	1.15521	1.42957	1.26681	1.66809	1.20608	0.76486	0.742656	1.05823	0.56009	0.992193	0.96244	0.918932	1.01959	1.10685
		Fgf8null/DEL79											Fgf8null/+
	fgf8 2531/2532	0.960341	0.889516	1.10693	0.918829	0.888139	0.86958	1.42695	1.65673		1.05929	0.977518	0.863512	0.902085	0.805354	0.832237	1.59681	1.66809	1.20608	0.76486	0.742656	1.05823	0.56009
		Fgf8null/DEL80												Fgf8null/+
	fgf8 2531/2532	0.774651	0.720434	0.6884	0.780549	0.932617	1.12272	0.823527	1.13124	0.859916	0.815005	0.844551	0.924532	1.22969	0.935186	1.04717	0.849523	0.938424	0.992193	0.96244	0.918932	1.01959	1.10685
		Fgf8null/DEL79/80			Fgf8null/+
	fgf8 2531/2532	0.996444	0.737648	0.73216	1.05974	1.03225	0.98852	0.932957	0.986539

## Sheet: Figure S2
Figure S2
		Fgf8+/+								Fgf8null/+
	Bmp4 2668/2669	0.612428	0.562158	0.777409	0.661326	1.21249	0.634985	1.09351	1.93273	0.728312	0.503681	0.70588	0.728799	0.728312	0.89022	2.7148
	Dusp6 2579/2580	1.03935	0.888631	1.01696	1.057	1.05712	0.835309	1.42191	1.76756	0.877631	0.684895	0.804619	0.889191	0.877631	0.886093	1.97994
	En1 2569/2570	0.808763	0.97143	1.02324	0.771685	0.93971	0.750875	1.32673	1.55032	0.924554	0.683625	0.84023	0.828384	0.924554	0.670622	2.12803
	Etv4 2567/2568	1.1345	0.954989	1.18014	1.20583	1.18537	0.824796	1.29278	1.84722	1.0166	0.834449	0.783726	0.843225	1.0166	0.995204	1.5102
	Etv5 3889/3890	1.26426	1.15678	1.40581	1.34477	0.796052	0.616469	1.07195	1.46131	1.05568	0.907859	0.928098	0.961785	1.05568	0.748228	1.34267
	Fbxw4 2529/2530	0.672937	0.684173	0.690107	0.75307	1.04004	0.650511	1.30051	1.67413	0.850696	0.647235	0.823863	0.870024	0.850696	0.920263	2.03722
	Fgf17 2599/2600	0.710669	0.577914	0.461265	0.926059	0.998588	0.51964	1.28128	2.21159	0.739761	0.519737	0.603397	0.808272	0.739761	1.3182	2.27087
	fgf8 2531/2532	1.62147	1.6243	2.04635	1.79551	1.20195	0.985047	0.971888	1.54709	0.655604	0.948889	1.18676	1.15168	0.655604	0.822531	1.57894
	Fgfr1 1353/1354	0.653647	0.671207	0.949767	0.834664	1.30886	0.774393	1.67604	2.62316	0.819872	0.610879	0.712821	0.781111	0.819872	1.13437	2.12107
	gbx2 2561/2562	0.888575	0.790546	1.25104	1.06025	0.975326	0.782516	0.700731	1.06211	0.665233	0.688287	0.992601	0.916578	0.665233	0.843083	2.22899
	lmx1b 2571/2572	0.788529	0.890622	1.05049	1.05903	1.04987	0.818336	1.07636	1.69742	1.00729	0.789503	0.668899	0.701395	1.00729	0.922654	1.90297
	Shh 2577/2578	1.35561	0.838558	1.04587	1.09548	1.10345	0.448776	1.44085	1.70475	0.732285	0.346987	0.860613	0.856071	0.732285	0.972693	2.49907
	Sp8 2565/2566	0.806712	0.676084	1.38516	0.693258	1.25587	0.83349	0.874437	2.02268	1.00403	0.733324	0.627402	0.426275	1.00403	0.720451	2.4845
	Spry1 2551/2552	0.880649	0.864877	1.16312	0.941396	1.15763	0.848182	1.28023	1.92499	0.887654	0.717791	0.77475	0.838698	0.887654	0.948848	1.9446
	Spry2 2549/2550	1.00858	0.936809	1.66404	1.31203	1.0751	0.876447	1.71484	2.17941	0.87952	0.57509	0.734443	0.621632	0.87952	0.886159	2.42364
		Fgf8null/DEL58				Fgf8null/+
	Bmp4 2668/2669	1.04763	0.961236	0.918837	0.657731	1.09247	0.75552	1.05882	1.0932	0.918639	0.843234	1.16611	0.991987
	Dusp6 2579/2580	0.760182	1.02953	0.688858	0.541812	1.07806	0.841307	0.988374	1.09226	1.27671	1.09157	1.24921	1.29839
	En1 2569/2570	1.20792	1.02232	1.00146	0.510573	1.12861	0.834505	1.02567	1.01121	0.987262	1.18583	1.24907	0.942
	Etv4 2567/2568	1.18411	0.910954	0.724815	0.503256	1.16918	0.959689	0.901353	0.969782	1.30477	1.09832	1.35726	1.38681
	Etv5 3889/3890	1.12818	1.04488	0.740859	0.532299	1.09584	0.942392	0.963401	0.998369	1.31236	1.20079	1.45928	1.39592
	Fbxw4 2529/2530	0.908535	1.08626	0.88541	0.525494	1.0661	0.811118	1.03247	1.09032	0.843328	0.857409	0.864846	0.943751
	Fgf17 2599/2600	0.996155	0.937806	0.677181	0.342138	1.10777	0.778293	0.903571	1.21036	1.06421	0.86541	0.690732	1.38675
	fgf8 2531/2532	0.979747	0.719557	0.662422	0.495605	0.665093	0.962624	1.20394	1.16834	1.64494	1.64781	2.07597	1.8215
	Fgfr1 1353/1354	1.12312	1.10551	0.80455	0.53551	1.12131	0.83548	0.974904	1.0683	0.893972	0.917989	1.29897	1.14155
	gbx2 2561/2562	1.26743	0.691168	0.841468	0.541442	0.815561	0.843825	1.21691	1.12371	1.08937	0.969193	1.53374	1.29984
	lmx1b 2571/2572	1.29174	0.806439	0.745149	0.536672	1.2722	0.997135	0.844813	0.885855	0.995906	1.12485	1.32676	1.33755
	Shh 2577/2578	0.715089	1.10007	0.697263	0.533689	1.04763	0.496412	1.23123	1.22473	1.93939	1.19967	1.49626	1.56724
	Sp8 2565/2566	1.39551	0.65641	0.868781	0.474812	1.43893	1.05097	0.89917	0.610923	1.15615	0.968939	1.98516	0.993552
	Spry1 2551/2552	0.960843	0.865373	0.705954	0.596291	1.10305	0.891972	0.962754	1.04222	1.09435	1.07475	1.44537	1.16984
	Spry2 2549/2550	1.12022	0.922605	0.620295	0.632276	1.25168	0.818434	1.04522	0.88467	1.43535	1.33321	2.36816	1.8672
		Fgf8null/DEL61				Fgf8null/+
	Bmp4 2668/2669	0.967617	0.758862	0.932822	1.00363	0.554163	1.03477	1.02353	1.10654	0.949679	1.09538	0.918669	0.929729
	Dusp6 2579/2580	0.993558	0.859304	0.99782	0.936392	0.749434	0.968194	0.90204	1.05875	0.931549	1.16311	1.01023	0.83636
	En1 2569/2570	0.814808	0.681111	0.922627	0.880467	0.763423	0.976274	1.0029	1.10373	0.873235	0.991265	1.20077	0.831004
	Etv4 2567/2568	0.98623	0.481929	0.890488	0.956859	0.809646	0.993833	0.787408	1.03679	0.926719	1.26104	0.896583	0.878872
	Etv5 3889/3890	1.12936	0.634414	0.829998	1.01275	0.965533	1.03614	0.925967	1.15094	0.913298	1.22368	0.880685	0.831399
	Fbxw4 2529/2530	1.14545	0.810377	0.975477	0.990064	0.978738	1.01428	0.924815	1.17912	0.908136	1.02316	0.985959	0.903624
	Fgf17 2599/2600	0.945825	0.627212	0.940512	1.08676	0.347833	1.02382	0.683384	1.22807	1.13693	0.987641	0.900738	0.746623
	fgf8 2531/2532	0.905072	0.795368	1.00425	1.19628	0.827438	1.14417	1.09802	1.01889	1.03321	1.04708	0.90443	0.996388
	Fgfr1 1353/1354	0.737852	0.52711	0.808317	1.10175	0.605836	0.975755	0.876134	1.08784	0.945125	1.14425	0.985394	0.837393
	gbx2 2561/2562	0.893829	0.593525	0.828506	1.09272	0.615316	1.22792	0.986909	0.792728	1.07774	1.28471	0.915451	0.929372
	lmx1b 2571/2572	0.782551	0.541063	0.908345	1.02268	0.492825	1.05327	0.852992	0.93796	0.973281	1.19434	1.01592	0.878493
	Shh 2577/2578	2.15731	0.490494	0.588436	1.19684	0.548522	1.23647	0.909218	1.19179	1.06107	1.20832	0.649438	0.889382
	Sp8 2565/2566	0.783344	0.282149	0.670704	0.822189	0.331492	0.900586	0.808409	0.801568	0.829086	1.75766	0.820982	0.790701
	Spry1 2551/2552	0.805695	0.568918	0.890029	0.989725	0.712636	0.983514	0.930487	1.02139	1.00724	1.14624	0.953133	0.871991
	Spry2 2549/2550	0.846087	0.632992	0.81032	0.985922	0.612438	1.01722	0.923528	1.01954	0.938699	1.38203	0.850894	0.808835
		Fgf8null/DEL80					Fgf8null/+
	Bmp4 2668/2669	0.504849	0.832779	0.752376	0.854226	0.978287	1.49429	0.758005	0.787055	0.604876	1.02415	1.33162
	Dusp6 2579/2580	0.531119	0.855939	0.664463	0.844859	1.13971	1.33971	0.965737	0.697258	0.659377	0.928968	1.40895
	En1 2569/2570	0.682396	0.645849	0.869311	0.832814	1.0037	1.81629	1.03976	0.582619	0.654041	0.856747	1.05054
	Etv4 2567/2568	0.652604	1.08879	0.806666	1.15958	1.05781	1.2698	0.895264	0.802557	0.751191	0.963331	1.31786
	Etv5 3889/3890	0.628327	1.14603	0.754883	0.996604	1.22389	1.18756	1.0112	0.699381	0.760168	1.03294	1.30875
	Fbxw4 2529/2530	0.597968	0.928772	0.897572	0.80604	1.1228	1.85397	0.803551	0.746819	0.604621	0.987485	1.00355
	Fgf17 2599/2600	0.501255	1.16756	1.08254	0.917382	1.54268	1.87187	0.754554	0.478757	0.663026	1.07329	1.1585
	fgf8 2531/2532	0.616389	0.861354	0.724408	1.59336	0.933167	1.45789	1.18987	0.603636	0.896474	0.670814	1.18131
	Fgfr1 1353/1354	0.509521	1.09849	0.793253	0.873038	0.96054	1.37327	0.792497	0.841074	0.705139	1.09503	1.19299
	gbx2 2561/2562	0.706223	1.02719	0.774749	1.01136	0.882279	1.54527	1.29637	0.702564	0.739937	0.7998	0.916055
	lmx1b 2571/2572	0.768361	1.32734	0.850408	1.04578	0.916466	1.36147	1.04128	0.878384	0.783735	0.930833	1.0043
	Shh 2577/2578	0.481208	1.08739	0.924489	0.935638	1.80595	1.06029	0.757628	0.60965	0.87139	1.04259	1.65844
	Sp8 2565/2566	0.843557	1.49913	1.03869	1.47271	1.23263	1.62071	0.819515	0.692258	0.733614	0.864209	1.26969
	Spry1 2551/2552	0.592759	0.952297	0.703366	1.03892	1.10562	1.45672	0.998382	0.708874	0.694652	0.967579	1.17379
	Spry2 2549/2550	0.578423	1.21876	0.785088	0.979191	1.113	0.940269	0.909217	0.71769	0.806269	0.949017	1.67754

## Sheet: Figure S3
Figure S3
		Fgf8+/+											Fgf8null/+
	Dusp6 2579/2580	1.08543	1.16598	0.919789	1.25891	1.25591	1.07646	1.12576	1.25898	1.24029	1.25662	1.23303	1.30781	1.04158	0.89609	0.979989	1.01774	0.75679	1.06502	0.898124	0.963401	1.04687	1.02659
	En1 2569/2570	1.17278	1.06681	0.724988	1.11732	1.25188	0.999896	1.00009	0.977279	1.01573	1.05225	0.852605	1.48726	1.32001	0.801571	0.815956	0.977564	0.597643	0.928084	0.984234	1.05328	0.997244	1.03716
	En2 2555/2556	1.06173	1.05523	0.924825	1.12391	1.48782	0.994937	1.0461	0.967163	0.979694	1.13817	0.947107	1.25493	1.10348	1.01007	0.893115	0.895991	0.842423	0.972278	1.05258	1.04108	0.874253	1.05981
	Fgf17 2599/2600	1.31548	1.13748	1.00255	1.05347	1.60862	1.16612	1.01437	0.807474	1.0033	1.14554	0.795193	1.29088	1.11574	1.04258	0.747242	0.997513	0.806053	1.01797	1.09241	0.814251	0.925621	1.14975
	gbx2 2561/2562	1.22327	1.05093	0.803208	1.29613	1.08169	1.93396	1.83776	1.37042	1.5917	1.15546	1.15772	1.44034	0.870592	0.898315	0.903637	1.35503	0.532086	0.906968	0.967286	0.886601	0.870653	1.36849
	lmx1b 2571/2572	1.23009	1.02966	1.04319	0.982838	1.41373	1.07711	1.33394	0.97612	1.11262	1.15877	0.871676	1.07002	0.859221	1.10748	0.893603	1.29464	0.775036	0.993006	1.07265	0.660252	0.960165	1.31393
	otx2 2557/2558	1.071	1.11071	1.03237	0.681479	1.58283	0.921197	0.836538	0.878463	1.00151	0.881365	0.689512	0.921508	0.949925	1.1833	1.04626	1.00101	0.897992	1.09242	1.0894	0.879967	0.881791	1.05642
	pax2 2507/2508	1.36676	1.15785	0.957138	0.785864	1.65771	1.25581	1.34262	0.714449	0.937448	0.818239	0.78634	0.985155	1.26807	1.28633	0.79305	0.731515	0.935883	0.708397	1.01359	0.920033	0.954679	1.4033
	Spry1 2551/2552	1.20684	1.17702	0.807559	1.06936	1.38574	1.07137	1.09094	1.03824	1.08482	1.13535	0.919253	1.29195	1.27716	0.950406	0.807838	0.985638	0.687007	0.995987	0.984526	0.95622	0.914447	1.14882
	Spry2 2549/2550	1.13216	1.14685	0.947979	1.23135	1.52469	1.01403	1.08991	1.06388	1.1416	1.21397	0.932338	1.27138	1.01439	1.01621	0.940713	1.01169	0.745616	1.00682	0.9987	0.935953	0.954765	1.10377
		Fgf8null/DEL79										Fgf8null/+
	Dusp6 2579/2580	1.03641	1.00577	1.07342	0.878761	0.926519	0.894823	1.00371	1.25269	1.1844	0.980074	1.1421	0.987336	0.877101	0.900177	1.09328	1.30781	1.04158	0.89609	0.979989	1.01774	0.75679
	En1 2569/2570	1.1746	1.13357	1.17331	0.907874	1.0646	1.08292	1.27993	1.46059	1.06457	1.20473	1.07028	1.17818	0.857826	0.951847	0.941867	1.48726	1.32001	0.801571	0.815956	0.977564	0.597643
	En2 2555/2556	1.11337	1.10892	1.26513	0.919123	1.04188	1.08013	1.22209	1.34733	1.03068	1.1628	1.16525	1.17042	0.75056	0.86925	1.04452	1.25493	1.10348	1.01007	0.893115	0.895991	0.842423
	Etv4 2567/2568	1.16729	0.971167	1.14773	1.00368	1.00458						1.12813	1.08086	0.813002	0.894597	1.0834
	Fgf17 2599/2600	1.21061	1.13727	1.21098	1.11624	1.05921	1.18172	1.3303	1.57345	1.14089	1.37757	1.15154	1.25403	0.683908	0.839604	1.07092	1.29088	1.11574	1.04258	0.747242	0.997513	0.806053
	Fgfr1 1353/1354	1.15792	0.865496	1.04662	0.88285	1.07631						1.1416	1.0182	0.744486	0.923805	1.17191
	gbx2 2561/2562	1.08136	0.881683	0.669697	0.7377	0.967477	0.677046	1.48888	1.38363	1.37632	1.60981	0.989133	1.05452	0.58676	0.820098	1.54949	1.44034	0.870592	0.898315	0.903637	1.35503	0.532086
	lmx1b 2571/2572	1.24121	0.943358	1.15178	0.954729	1.04938	0.887543	1.43244	1.5918	1.30004	1.68862	1.20285	1.2112	0.71273	0.808584	1.06463	1.07002	0.859221	1.10748	0.893603	1.29464	0.775036
	otx2 2557/2558	0.983269	1.16511	1.25326	1.13618	1.13969	0.951589	1.32166	1.65975	1.23855	1.44597	1.25556	1.23517	0.834245	0.846398	0.828629	0.921508	0.949925	1.1833	1.04626	1.00101	0.897992
	pax2 2507/2508	2.19577	1.44426	1.26711	0.983038	1.32771	1.31594	2.33975	2.06299	1.28294	2.46867	1.39323	1.47188	0.649964	0.746469	0.738453	0.985155	1.26807	1.28633	0.79305	0.731515	0.935883
	Pax6 3393/3394	1.63382	1.36621	1.08095	1.54765	2.03155						1.22419	1.1278	0.793517	0.960471	0.894026
	Sp8 2565/2566	0.886301	0.742021	1.12595	0.972163	1.11127						1.10883	0.903838	0.504773	0.861068	1.62149
	Spry1 2551/2552	1.13166	1.05883	1.24931	0.917152	1.06642	1.03171	1.46062	1.81704	1.28393	1.37894	1.18339	1.2267	0.634687	0.773598	1.18162	1.29195	1.27716	0.950406	0.807838	0.985638	0.687007
	Spry2 2549/2550	1.25136	1.17485	1.48158	0.946255	1.17135	1.14508	1.29083	1.33527	1.08538	1.28533	1.04262	1.26877	0.519908	0.799131	1.36956	1.27138	1.01439	1.01621	0.940713	1.01169	0.745616
		Fgf8null/DEL80												Fgf8null/+
	Dusp6 2579/2580	0.940453	0.801358	0.805313	0.900131	0.875236	1.01083	0.749057	1.04444	0.944334	0.834579	0.968717	1.0023	0.882762	0.98875	1.02037	0.991572	1.11654	1.06502	0.898124	0.963401	1.04687	1.02659
	En1 2569/2570	0.886959	0.840566	0.807773	1.02696	0.864929	0.798823	0.745402	0.901249	0.805768	0.773788	0.924096	0.876009	0.857966	0.909327	0.935548	1.14961	1.14755	0.928084	0.984234	1.05328	0.997244	1.03716
	En2 2555/2556	0.94913	0.87625	0.781902	1.11936	0.858331	0.907105	0.770463	0.876325	0.812199	0.903961	1.02733	0.880608	0.77917	0.963736	0.918351	1.17204	1.1667	0.972278	1.05258	1.04108	0.874253	1.05981
	Etv4 2567/2568	0.811071	0.830627	0.738818	0.747452									0.700168	0.859514	0.980848	1.15119	1.30828
	Fgf17 2599/2600	0.689708	0.827153	0.772168	0.994775	0.809334	0.967261	0.853389	0.841657	0.791021	0.864874	0.92939	0.938209	0.748519	1.03762	0.973447	1.22904	1.01137	1.01797	1.09241	0.814251	0.925621	1.14975
	Fgfr1 1353/1354	1.02741	0.811291	0.846205	1.01792									0.621496	0.913144	0.863728	1.32123	1.28041
	gbx2 2561/2562	0.669849	0.645302	0.821549	0.970804	0.86532	1.42464	1.03975	1.12706	0.913448	0.772358	0.924205	0.996879	0.691297	0.703664	0.994548	1.26321	1.34728	0.906968	0.967286	0.886601	0.870653	1.36849
	lmx1b 2571/2572	0.780636	0.723726	0.860941	0.884021	0.782971	1.45153	0.921647	1.17438	0.852267	0.854634	1.13812	0.733221	0.516887	0.669561	0.879541	1.49906	1.43495	0.993006	1.07265	0.660252	0.960165	1.31393
	otx2 2557/2558	0.979715	1.01579	0.848854	1.28642	0.929891	0.787395	0.735148	0.812886	0.739543	0.858593	1.24241	0.911504	0.560634	0.93531	0.953624	1.29115	1.25928	1.09242	1.0894	0.879967	0.881791	1.05642
	pax2 2507/2508	0.705211	0.686301	0.879119	1.2142	1.03526	1.10645	1.04287	0.719392	0.749271	0.646598	1.09813	0.794574	0.487388	0.622906	0.813184	1.4003	1.67622	0.708397	1.01359	0.920033	0.954679	1.4033
	Pax6 3393/3394	0.949126	0.801876	1.3338	1.26061									0.433648	0.570833	1.35281	1.35953	1.28317
	Sp8 2565/2566	0.732175	0.626962	1.06451	0.596418									0.674203	0.935042	0.847493	1.32198	1.22128
	Spry1 2551/2552	0.828297	0.681105	0.711812	0.883012	0.75266	0.841445	0.662442	0.928882	0.747236	0.716429	0.85935	0.801721	0.697454	0.890499	1.00108	1.27401	1.13696	0.995987	0.984526	0.95622	0.914447	1.14882
	Spry2 2549/2550	0.725231	0.750874	0.731834	0.890665	0.818389	1.0316	0.726476	1.11503	0.825971	0.838189	0.972025	0.920574	0.57776	0.832269	0.830191	1.28738	1.4724	1.00682	0.9987	0.935953	0.954765	1.10377
		Fgf8null/DEL79/80			Fgf8null/+
	Dusp6 2579/2580	0.966406	0.85941	0.796617	1.04637	0.952973	0.977897	0.971001	1.05176
	En1 2569/2570	1.05747	0.890481	0.876451	1.11297	1.00086	0.920063	0.99197	0.974143
	En2 2555/2556	1.07011	0.822221	0.871752	1.0679	1.0418	0.849351	1.01344	1.02751
	Etv4 2567/2568	0.78476	0.76141	0.783282	0.945913	1.03255	0.899058	1.12216	1.00032
	Fgf17 2599/2600	1.00628	0.710886	0.764138	0.971855	1.12337	0.937633	0.980798	0.986339
	Fgfr1 1353/1354	0.891333	0.746973	0.7213	0.926677	1.06866	0.970352	1.07072	0.963591
	gbx2 2561/2562	0.616137	0.873246	0.832235	0.884254	0.886184	0.895623	1.10255	1.23139
	lmx1b 2571/2572	0.791338	0.653046	0.730086	0.962662	1.07184	0.868925	1.16299	0.933579
	otx2 2557/2558	1.11668	0.769484	1.07501	0.918855	1.07487	1.00675	1.05413	0.945394
	pax2 2507/2508	0.675017	0.644721	0.87205	0.865241	1.0851	0.952374	1.15508	0.942204
	Pax6 3393/3394	0.616821	0.69004	0.89237	0.817302	1.01746	1.10353	1.22449	0.837219
	Sp8 2565/2566	0.594264	0.565632	0.529321	0.867601	0.964471	1.03542	1.08689	1.04562
	Spry1 2551/2552	0.956941	0.74662	0.754026	1.03973	1.04235	0.927597	0.977147	1.01318
	Spry2 2549/2550	0.782559	0.687628	0.635899	0.975104	0.918422	0.92364	1.11681	1.06603

## Sheet: Figure S4
Figure S4
		Fgf8+/+											Fgf8null/+
	Fgf18 2601/2602	1.01931	1.07651	0.813662	1.34426	1.18058	1.20658	1.15446	1.01443	1.11494	1.08618	0.993206	1.21228	1.12138	0.944465	0.878444	1.0462	0.797226	0.957927	0.974291	1.02633	0.948387	1.09306
	Wnt1 2559/2560	1.11977	1.00856	0.896345	1.05375	1.36533	1.00343	0.98023	1.0666	1.11152	1.07753	0.79692	1.16284	1.08222	1.10238	0.861132	0.979824	0.811616	0.967951	1.08282	0.879224	0.985934	1.08407
		Fgf8null/DEL79										Fgf8null/+
	Etv5 3889/3890	1.09047	1.07562	1.07075	0.898418	0.954217						1.07445	0.966033	0.953296	0.909304	1.09692
	Fbxw4 2529/2530	1.10039	1.21263	1.17875	0.974491	1.13632						1.21024	1.10747	0.843689	0.880141	0.958453
	Fgf18 2601/2602	1.10083	1.0582	1.10343	0.976547	1.03964	0.935922	1.02292	1.20349	1.04993	0.975151	1.12812	1.05849	1.0502	1.06759	0.695597	1.21228	1.12138	0.944465	0.878444	1.0462	0.797226
	Pax5 1350/1351	1.11089	1.08505	1.14739	1.13322	1.08984						1.19043	1.19583	0.835418	0.936358	0.841969
	Wnt1 2559/2560	1.10433	0.862153	1.13002	0.940846	0.930451	1.06633	1.24451	1.57883	1.3183	1.77577	1.14927	1.05454	0.780952	0.807648	1.2076	1.16284	1.08222	1.10238	0.861132	0.979824	0.811616
		Fgf8null/DEL80												Fgf8null/+
	Etv5 3889/3890	0.864209	0.775015	0.805513	0.799108									0.724685	0.834516	0.908771	1.22916	1.30287
	Fbxw4 2529/2530	1.17992	1.12986	1.04856	1.11904									0.563857	1.05726	1.03666	1.21334	1.12889
	Fgf18 2601/2602	0.895514	0.91059	0.917283	1.00747	1.07252	1.22755	0.884927	1.10498	0.831155	0.764711	0.910451	0.916281	0.919704	1.08188	1.05585	1.04628	0.896281	0.957927	0.974291	1.02633	0.948387	1.09306
	Pax5 1350/1351	1.11254	1.05386	0.862909	1.23885									0.513855	0.908632	0.940978	1.2745	1.36204
	Wnt1 2559/2560	1.06472	1.00135	1.05777	1.15822	0.894007	1.05547	1.08381	1.12098	0.840606	1.01967	1.13532	0.875179	0.844796	1.06249	0.848049	1.17345	1.07121	0.967951	1.08282	0.879224	0.985934	1.08407
		Fgf8null/DEL79/80			Fgf8null/+
	Etv5 3889/3890	0.922607	0.91365	1.10476	1.02598	1.00805	0.931656	1.04473	0.989585
	Fbxw4 2529/2530	1.17334	0.991247	1.10161	1.0121	1.02509	0.891325	1.06629	1.0052
	Fgf18 2601/2602	0.911497	0.890358	0.873645	1.11977	0.94689	0.861096	1.0791	0.993146
	Pax5 1350/1351	1.07289	0.759086	1.16536	0.970477	1.08873	1.00695	1.03997	0.893868
	Wnt1 2559/2560	1.11112	0.680203	0.735047	0.916154	0.947558	0.996718	1.10176	1.03781
